# Supplementary material for: Uncovering correlated variability in epigenomic datasets using the Karhunen-Loeve transform
Source: BioData Min. 2015 Jul 1;8:20. doi: 10.1186/s13040-015-0051-7 (PMC4488123; doi:10.1186/s13040-015-0051-7)
Supplement: Additional file 1 — Roadmap Epigenomics Consortium ChIP-seq data sets used, and results shown in Fig. 3 . [file 13040_2015_51_MOESM1_ESM.zip]

Archive with 7 entries (6 files):
- cor_Eigenfunctions.csv
- cor_Pearson.csv
- cor_Scores.csv
- cor_Scores_#Eigenfunctions.csv
- Table S1.xlsx
- __MACOSX/
- __MACOSX/._Table S1.xlsx
