# Supplementary material for: Uncovering correlated variability in epigenomic datasets using the Karhunen-Loeve transform
Source: BioData Min. 2015 Jul 1;8:20. doi: 10.1186/s13040-015-0051-7 (PMC4488123; doi:10.1186/s13040-015-0051-7)
Supplement: Additional file 1 — Roadmap Epigenomics Consortium ChIP-seq data sets used, and results shown in Fig. 3 . [file 13040_2015_51_MOESM1_ESM.zip › cor_Eigenfunctions.csv]

	H2A.Z	H2AK5ac	H2BK120ac	H2BK12ac	H2BK15ac	H2BK20ac	H2BK5ac	H3K14ac	H3K18ac	H3K23ac	H3K23me2	H3K27ac	H3K27me3	H3K36me3	H3K4ac	H3K4me1	H3K4me2	H3K4me3	H3K56ac	H3K79me1	H3K79me2	H3K9ac	H3K9me3	H4K20me1	H4K5ac	H4K8ac	H4K91ac
H2A.Z	1	0.756534713001313	-0.932798206588519	-0.924055415268399	-0.855299024334284	0.603330566420108	0.973527202504295	-0.945810312358233	-0.987539188053696	-0.869526016622923	0.76401858367809	0.973279962782054	0.353653233471844	-0.637340344745568	-0.933645977817089	-0.593019012485194	0.755091939543034	0.928618406363977	0.931995845976726	-0.0778654339370614	-0.186370425768214	0.951354197119524	-0.903972588948075	-0.50415078934482	0.964079563648542	0.972363943207927	-0.980167246886698
H2AK5ac	0.756534713001313	1	0.742083446312457	0.857324145816562	0.98062991576226	0.784544944902619	0.0251209865558246	0.602029547737333	0.285370377171209	0.897239133671547	0.384334177770232	-0.0129901816109121	0.775052736993194	0.853489677782901	0.680227559206467	0.812717728250743	0.384441656499761	-0.870100684130504	0.146418063339874	0.428895382725687	0.295405782415289	-0.859233325079009	-0.65789216267355	0.317668483144877	0.0741643491508397	0.646574143499656	0.515313347695353
H2BK120ac	-0.932798206588519	0.742083446312457	1	0.975382709340998	0.687223759423525	0.628959243133434	0.617562460272706	0.796123009658696	0.756496199573468	0.721174251591249	0.754932143647009	0.57354296308868	-0.46780275969091	0.652348712526402	0.921462832986555	0.461774722098139	0.756253828244239	-0.938467820906877	0.663745610943446	0.136601846622078	-0.0436966953232201	-0.945729213727272	0.622201517808933	-0.205557245867186	0.649878476394307	-0.896345973439834	0.917956298780113
H2BK12ac	-0.924055415268399	0.857324145816562	0.975382709340998	1	0.813908637318543	0.718334278067323	0.471404097690733	0.774581863087715	0.654221333238237	0.804411138125301	0.679436810262868	-0.891556520215392	0.687100796816857	-0.540900209240646	0.894697842052007	0.588402937849399	0.680985746680576	-0.836879320278592	0.540834662253258	0.219640957386356	0.0452483310906875	-0.85465272902082	0.590439134736342	-0.0699756043261585	0.857609370068145	0.334648954885278	0.847070305565144
H2BK15ac	-0.855299024334284	0.98062991576226	0.687223759423525	0.813908637318543	1	0.837294061173982	-0.0858913950739977	0.493697205688774	0.167557698423357	0.84028186482357	0.260854332064346	0.764799915254729	0.628840527074505	-0.86155795854815	0.582274893668704	0.837038251415784	0.269750357488058	-0.910214587882228	0.392215245337484	0.374055737945082	0.262391766303384	-0.910328189899771	0.667729599638214	0.331583917739104	0.472379339698123	0.686384006755132	0.416957239959807
H2BK20ac	0.603330566420108	0.784544944902619	0.628959243133434	0.718334278067323	0.837294061173982	1	-0.158577019775944	0.150524673492483	-0.0140248241201995	0.460814513766023	0.00328758314946614	0.68821268242486	0.234412608151346	0.616267183465988	0.351231161779305	0.518865436180358	-0.0019908819815412	-0.867525014397538	0.326539941040563	-0.153257166498562	0.708428412462552	-0.878981870810979	0.744120270860011	-0.112781177998217	0.342655834230513	0.441187932794714	0.290547437809541
H2BK5ac	0.973527202504295	0.0251209865558246	0.617562460272706	0.471404097690733	-0.0858913950739977	-0.158577019775944	1	0.720750559394877	0.950275946703513	0.248708985433762	0.856357919059528	0.997360920412437	-0.0764302421046319	-0.647971290267154	0.731058670832047	-0.121149721535003	0.854003635269579	0.95727786988146	0.979010837100926	0.0740328120682007	-0.0489883673748529	0.975461174880794	0.558128685854297	-0.3856360047028	0.996841625967439	0.965220970123348	0.855131333914291
H3K14ac	-0.945810312358233	0.602029547737333	0.796123009658696	0.774581863087715	0.493697205688774	0.150524673492483	0.720750559394877	1	0.894820460397806	0.833962324750013	0.943432059274305	0.711407707141777	-0.376296267627754	-0.428249700987851	0.963743912683522	0.459914077996973	0.945289409450553	-0.966295657446351	0.828837182072436	0.590774821347838	0.433218880141953	-0.963637768225114	0.938204505258217	0.162257340082077	0.760814190100786	-0.905947553731507	0.902707306926317
H3K18ac	-0.987539188053696	0.285370377171209	0.756496199573468	0.654221333238237	0.167557698423357	-0.0140248241201995	0.950275946703513	0.894820460397806	1	0.517689904233618	0.96552332991075	0.943421484366759	-0.0649164447633142	-0.643714832285734	0.89237621782862	0.108560154553861	0.963135182521423	-0.893479132674016	0.985864270099078	0.27998931300008	0.128465370281517	-0.92043576079338	0.875329225476266	-0.206438227524676	0.957873888568623	0.854791267910131	0.950282572982929
H3K23ac	-0.869526016622923	0.897239133671547	0.721174251591249	0.804411138125301	0.84028186482357	0.460814513766023	0.248708985433762	0.833962324750013	0.517689904233618	1	0.628977847269603	0.228327833227569	0.880449303499768	-0.0938346680269549	0.813696977351531	0.815511015497925	0.637309245077852	-0.937141103180766	0.39583681147061	0.716616622960253	0.584323148802745	-0.921544345611543	0.923822711064845	0.488955712061972	0.304700550663726	0.588646984985025	0.637199527926123
H3K23me2	0.76401858367809	0.384334177770232	0.754932143647009	0.679436810262868	0.260854332064346	0.00328758314946614	0.856357919059528	0.943432059274305	0.96552332991075	0.628977847269603	1	0.849908613556759	0.680228688900524	-0.616130896955015	0.921315508202681	0.179718195568727	0.99502901059356	0.881785242940563	0.932769268996636	0.377656405961055	0.216099292970416	0.860660019179848	0.815598892809251	-0.103777852347286	0.886146422741702	0.725800848839211	0.933149445105908
H3K27ac	0.973279962782054	-0.0129901816109121	0.57354296308868	-0.891556520215392	0.764799915254729	0.68821268242486	0.997360920412437	0.711407707141777	0.943421484366759	0.228327833227569	0.849908613556759	1	0.372666014774403	-0.624257941580156	0.707864457594987	-0.150418504446985	0.845104912066455	0.970225935485565	0.979630049022856	0.0944131418611427	-0.0230853720547984	0.98652054090884	0.904884610543975	-0.366040083916285	0.992217563633839	0.975998332659292	0.831075783399279
H3K27me3	0.353653233471844	0.775052736993194	-0.46780275969091	0.687100796816857	0.628840527074505	0.234412608151346	-0.0764302421046319	-0.376296267627754	-0.0649164447633142	0.880449303499768	0.680228688900524	0.372666014774403	1	0.788334377291449	-0.395651129827478	0.713055441162094	-0.703112552464334	0.427420972064999	-0.0332932941280459	0.610032918560973	0.710177078779211	0.395583642586778	0.764048494457315	0.507364075796957	0.421925890229257	0.355696197844076	-0.266889903636885
H3K36me3	-0.637340344745568	0.853489677782901	0.652348712526402	-0.540900209240646	-0.86155795854815	0.616267183465988	-0.647971290267154	-0.428249700987851	-0.643714832285734	-0.0938346680269549	-0.616130896955015	-0.624257941580156	0.788334377291449	1	-0.559905423304325	0.30891317268616	-0.593117494177378	-0.611084481222577	-0.635726973397327	0.403858886675375	0.543633179112508	-0.608978217182641	0.580189740063161	0.927395977023158	-0.645800333069887	-0.575762049541851	-0.709175352939684
H3K4ac	-0.933645977817089	0.680227559206467	0.921462832986555	0.894697842052007	0.582274893668704	0.351231161779305	0.731058670832047	0.963743912683522	0.89237621782862	0.813696977351531	0.921315508202681	0.707864457594987	-0.395651129827478	-0.559905423304325	1	0.448356881767305	0.917802616590988	-0.942586172872362	0.818722283798216	0.403539427405947	0.22316757474131	-0.941866692283951	0.672280733047408	-0.0202211190571862	0.768251166086019	-0.881106308933094	0.964227604046547
H3K4me1	-0.593019012485194	0.812717728250743	0.461774722098139	0.588402937849399	0.837038251415784	0.518865436180358	-0.121149721535003	0.459914077996973	0.108560154553861	0.815511015497925	0.179718195568727	-0.150418504446985	0.713055441162094	0.30891317268616	0.448356881767305	1	0.220130810706542	0.485977289797687	-0.0308071136407396	0.67699769780235	0.628113428419766	0.503001204206044	-0.588764463255471	0.681579826318638	-0.0707609978320421	0.622220399619547	0.251587329828598
H3K4me2	0.755091939543034	0.384441656499761	0.756253828244239	0.680985746680576	0.269750357488058	-0.0019908819815412	0.854003635269579	0.945289409450553	0.963135182521423	0.637309245077852	0.99502901059356	0.845104912066455	-0.703112552464334	-0.593117494177378	0.917802616590988	0.220130810706542	1	0.862292652891992	0.924141499714066	0.398058436353319	0.244344392103935	0.844914785807338	0.168954720909344	-0.0727591922201754	0.886521255030161	0.715444378590423	0.928134477127975
H3K4me3	0.928618406363977	-0.870100684130504	-0.938467820906877	-0.836879320278592	-0.910214587882228	-0.867525014397538	0.95727786988146	-0.966295657446351	-0.893479132674016	-0.937141103180766	0.881785242940563	0.970225935485565	0.427420972064999	-0.611084481222577	-0.942586172872362	0.485977289797687	0.862292652891992	1	0.977333406158834	0.185608419397234	0.0622549723984873	0.995498489921434	0.901463053296861	-0.296191381948084	0.954523842557077	0.944201165960706	-0.93722510598497
H3K56ac	0.931995845976726	0.146418063339874	0.663745610943446	0.540834662253258	0.392215245337484	0.326539941040563	0.979010837100926	0.828837182072436	0.985864270099078	0.39583681147061	0.932769268996636	0.979630049022856	-0.0332932941280459	-0.635726973397327	0.818722283798216	-0.0308071136407396	0.924141499714066	0.977333406158834	1	0.213189608537777	0.0733987862385959	0.979684436081802	-0.835953162632522	-0.272715860206806	0.985820058353668	0.921391445994015	0.901210237172968
H3K79me1	-0.0778654339370614	0.428895382725687	0.136601846622078	0.219640957386356	0.374055737945082	-0.153257166498562	0.0740328120682007	0.590774821347838	0.27998931300008	0.716616622960253	0.377656405961055	0.0944131418611427	0.610032918560973	0.403858886675375	0.403539427405947	0.67699769780235	0.398058436353319	0.185608419397234	0.213189608537777	1	0.978713378216669	0.148564190250152	0.696739882666481	0.872779081049031	0.114004141428093	-0.00700931889892916	0.20715939222582
H3K79me2	-0.186370425768214	0.295405782415289	-0.0436966953232201	0.0452483310906875	0.262391766303384	0.708428412462552	-0.0489883673748529	0.433218880141953	0.128465370281517	0.584323148802745	0.216099292970416	-0.0230853720547984	0.710177078779211	0.543633179112508	0.22316757474131	0.628113428419766	0.244344392103935	0.0622549723984873	0.0733987862385959	0.978713378216669	1	0.0298728230568921	0.612048570853965	0.931791990973004	-0.0144353879831635	-0.0969524162938811	0.0287781161442805
H3K9ac	0.951354197119524	-0.859233325079009	-0.945729213727272	-0.85465272902082	-0.910328189899771	-0.878981870810979	0.975461174880794	-0.963637768225114	-0.92043576079338	-0.921544345611543	0.860660019179848	0.98652054090884	0.395583642586778	-0.608978217182641	-0.941866692283951	0.503001204206044	0.844914785807338	0.995498489921434	0.979684436081802	0.148564190250152	0.0298728230568921	1	0.757120237240061	-0.324283601350445	0.969346682098852	0.968512323387624	-0.951175868325644
H3K9me3	-0.903972588948075	-0.65789216267355	0.622201517808933	0.590439134736342	0.667729599638214	0.744120270860011	0.558128685854297	0.938204505258217	0.875329225476266	0.923822711064845	0.815598892809251	0.904884610543975	0.764048494457315	0.580189740063161	0.672280733047408	-0.588764463255471	0.168954720909344	0.901463053296861	-0.835953162632522	0.696739882666481	0.612048570853965	0.757120237240061	1	-0.701804455083077	0.527713134654555	0.282254553657039	0.95162146375804
H4K20me1	-0.50415078934482	0.317668483144877	-0.205557245867186	-0.0699756043261585	0.331583917739104	-0.112781177998217	-0.3856360047028	0.162257340082077	-0.206438227524676	0.488955712061972	-0.103777852347286	-0.366040083916285	0.507364075796957	0.927395977023158	-0.0202211190571862	0.681579826318638	-0.0727591922201754	-0.296191381948084	-0.272715860206806	0.872779081049031	0.931791990973004	-0.324283601350445	-0.701804455083077	1	-0.351580017177118	-0.428301146543472	-0.247445856116478
H4K5ac	0.964079563648542	0.0741643491508397	0.649878476394307	0.857609370068145	0.472379339698123	0.342655834230513	0.996841625967439	0.760814190100786	0.957873888568623	0.304700550663726	0.886146422741702	0.992217563633839	0.421925890229257	-0.645800333069887	0.768251166086019	-0.0707609978320421	0.886521255030161	0.954523842557077	0.985820058353668	0.114004141428093	-0.0144353879831635	0.969346682098852	0.527713134654555	-0.351580017177118	1	0.945335058411307	0.879099447014021
H4K8ac	0.972363943207927	0.646574143499656	-0.896345973439834	0.334648954885278	0.686384006755132	0.441187932794714	0.965220970123348	-0.905947553731507	0.854791267910131	0.588646984985025	0.725800848839211	0.975998332659292	0.355696197844076	-0.575762049541851	-0.881106308933094	0.622220399619547	0.715444378590423	0.944201165960706	0.921391445994015	-0.00700931889892916	-0.0969524162938811	0.968512323387624	0.282254553657039	-0.428301146543472	0.945335058411307	1	-0.93979910807364
H4K91ac	-0.980167246886698	0.515313347695353	0.917956298780113	0.847070305565144	0.416957239959807	0.290547437809541	0.855131333914291	0.902707306926317	0.950282572982929	0.637199527926123	0.933149445105908	0.831075783399279	-0.266889903636885	-0.709175352939684	0.964227604046547	0.251587329828598	0.928134477127975	-0.93722510598497	0.901210237172968	0.20715939222582	0.0287781161442805	-0.951175868325644	0.95162146375804	-0.247445856116478	0.879099447014021	-0.93979910807364	1
