# Supplementary material for: Uncovering correlated variability in epigenomic datasets using the Karhunen-Loeve transform
Source: BioData Min. 2015 Jul 1;8:20. doi: 10.1186/s13040-015-0051-7 (PMC4488123; doi:10.1186/s13040-015-0051-7)
Supplement: Additional file 1 — Roadmap Epigenomics Consortium ChIP-seq data sets used, and results shown in Fig. 3 . [file 13040_2015_51_MOESM1_ESM.zip › cor_Pearson.csv]

	H2A.Z	H2AK5ac	H2BK120ac	H2BK12ac	H2BK15ac	H2BK20ac	H2BK5ac	H3K14ac	H3K18ac	H3K23ac	H3K23me2	H3K27ac	H3K27me3	H3K36me3	H3K4ac	H3K4me1	H3K4me2	H3K4me3	H3K56ac	H3K79me1	H3K79me2	H3K9ac	H3K9me3	H4K20me1	H4K5ac	H4K8ac	H4K91ac
H2A.Z	1	0.351457	0.510506	0.459658	0.437153	0.444494	0.581658	0.523339	0.583386	0.436825	0.56394	0.473765	0.137266	0.0431754	0.521781	0.241581	0.468197	0.521237	0.602177	0.340547	0.22699	0.482036	0.250501	0.257873	0.520062	0.509904	0.520651
H2AK5ac	0.351457	1	0.655287	0.722645	0.716562	0.69438	0.654533	0.641046	0.574873	0.648775	0.534292	0.344739	0.192572	0.164989	0.717094	0.512559	0.343005	0.204245	0.567258	0.558606	0.462136	0.343496	0.290165	0.515527	0.483576	0.357076	0.706284
H2BK120ac	0.510506	0.655287	1	0.685021	0.675981	0.755214	0.721411	0.646533	0.64462	0.637543	0.627305	0.434979	0.163066	0.15911	0.746471	0.45484	0.368424	0.240549	0.701951	0.505364	0.402985	0.356063	0.330345	0.467773	0.533259	0.329449	0.717862
H2BK12ac	0.459658	0.722645	0.685021	1	0.757195	0.732815	0.732172	0.68682	0.708225	0.649135	0.570807	0.450564	0.249867	0.121332	0.735632	0.560779	0.474013	0.298421	0.587189	0.495735	0.370835	0.411164	0.269826	0.427728	0.597768	0.471234	0.779296
H2BK15ac	0.437153	0.716562	0.675981	0.757195	1	0.735314	0.650409	0.677689	0.626832	0.671169	0.571521	0.347393	0.238202	0.126102	0.729535	0.539406	0.395071	0.216259	0.564496	0.510425	0.38444	0.308006	0.289238	0.468507	0.504398	0.378724	0.730745
H2BK20ac	0.444494	0.69438	0.755214	0.732815	0.735314	1	0.670966	0.628254	0.601776	0.632692	0.583166	0.321615	0.215539	0.161608	0.72452	0.493455	0.295984	0.11664	0.612822	0.487261	0.366698	0.22805	0.340548	0.477845	0.448824	0.291049	0.714248
H2BK5ac	0.581658	0.654533	0.721411	0.732172	0.650409	0.670966	1	0.70141	0.783116	0.620923	0.614595	0.699554	0.114032	0.171769	0.751437	0.415366	0.495784	0.505342	0.765822	0.537002	0.424823	0.648587	0.292082	0.440613	0.750452	0.618284	0.795671
H3K14ac	0.523339	0.641046	0.646533	0.68682	0.677689	0.628254	0.70141	1	0.705533	0.715807	0.616363	0.516835	0.197421	0.136616	0.747052	0.510105	0.555214	0.468942	0.651719	0.546881	0.447583	0.526202	0.270117	0.461585	0.640015	0.511386	0.736984
H3K18ac	0.583386	0.574873	0.64462	0.708225	0.626832	0.601776	0.783116	0.705533	1	0.58605	0.594048	0.695153	0.194829	0.0538806	0.706261	0.501621	0.638428	0.576236	0.676907	0.435325	0.333481	0.621991	0.210307	0.310236	0.783237	0.62544	0.777984
H3K23ac	0.436825	0.648775	0.637543	0.649135	0.671169	0.632692	0.620923	0.715807	0.58605	1	0.587479	0.37801	0.235008	0.198641	0.718785	0.505933	0.454453	0.316329	0.593365	0.574892	0.481379	0.397193	0.285447	0.530717	0.514733	0.378307	0.664997
H3K23me2	0.56394	0.534292	0.627305	0.570807	0.571521	0.583166	0.614595	0.616363	0.594048	0.587479	1	0.367924	0.244404	0.154655	0.642716	0.406592	0.652992	0.404077	0.714712	0.531885	0.432432	0.394441	0.328266	0.536862	0.46422	0.361735	0.595653
H3K27ac	0.473765	0.344739	0.434979	0.450564	0.347393	0.321615	0.699554	0.516835	0.695153	0.37801	0.367924	1	-0.00587486	0.0295177	0.499302	0.239638	0.494817	0.660895	0.603713	0.274246	0.210933	0.728725	0.0917847	0.140195	0.818788	0.630543	0.584774
H3K27me3	0.137266	0.192572	0.163066	0.249867	0.238202	0.215539	0.114032	0.197421	0.194829	0.235008	0.244404	-0.00587486	1	0.0772188	0.177363	0.301793	0.246325	0.0347189	0.119692	0.101398	0.0481217	0.0213113	0.194468	0.275005	0.0445992	0.120133	0.147146
H3K36me3	0.0431754	0.164989	0.15911	0.121332	0.126102	0.161608	0.171769	0.136616	0.0538806	0.198641	0.154655	0.0295177	0.0772188	1	0.171078	0.129703	0.0113365	-0.0284873	0.159457	0.39528	0.342954	0.0382176	0.227306	0.436743	0.0541803	0.0767414	0.121953
H3K4ac	0.521781	0.717094	0.746471	0.735632	0.729535	0.72452	0.751437	0.747052	0.706261	0.718785	0.642716	0.499302	0.177363	0.171078	1	0.529393	0.483511	0.370218	0.70437	0.580434	0.470592	0.474471	0.310973	0.498857	0.627523	0.457666	0.783181
H3K4me1	0.241581	0.512559	0.45484	0.560779	0.539406	0.493455	0.415366	0.510105	0.501621	0.505933	0.406592	0.239638	0.301793	0.129703	0.529393	1	0.500809	0.106946	0.306042	0.444492	0.367921	0.167785	0.10308	0.378761	0.414654	0.257418	0.536448
H3K4me2	0.468197	0.343005	0.368424	0.474013	0.395071	0.295984	0.495784	0.555214	0.638428	0.454453	0.652992	0.494817	0.246325	0.0113365	0.483511	0.500809	1	0.637276	0.45845	0.372372	0.313941	0.555961	0.0834013	0.240283	0.619398	0.477056	0.513138
H3K4me3	0.521237	0.204245	0.240549	0.298421	0.216259	0.11664	0.505342	0.468942	0.576236	0.316329	0.404077	0.660895	0.0347189	-0.0284873	0.370218	0.106946	0.637276	1	0.494733	0.292888	0.281513	0.852894	0.0457086	0.114661	0.653432	0.641421	0.415409
H3K56ac	0.602177	0.567258	0.701951	0.587189	0.564496	0.612822	0.765822	0.651719	0.676907	0.593365	0.714712	0.603713	0.119692	0.159457	0.70437	0.306042	0.45845	0.494733	1	0.517212	0.432261	0.584109	0.327245	0.482325	0.63096	0.495387	0.68113
H3K79me1	0.340547	0.558606	0.505364	0.495735	0.510425	0.487261	0.537002	0.546881	0.435325	0.574892	0.531885	0.274246	0.101398	0.39528	0.580434	0.444492	0.372372	0.292888	0.517212	1	0.65153	0.343016	0.275202	0.655647	0.383826	0.338761	0.517865
H3K79me2	0.22699	0.462136	0.402985	0.370835	0.38444	0.366698	0.424823	0.447583	0.333481	0.481379	0.432432	0.210933	0.0481217	0.342954	0.470592	0.367921	0.313941	0.281513	0.432261	0.65153	1	0.330938	0.225738	0.615872	0.31338	0.248146	0.401666
H3K9ac	0.482036	0.343496	0.356063	0.411164	0.308006	0.22805	0.648587	0.526202	0.621991	0.397193	0.394441	0.728725	0.0213113	0.0382176	0.474471	0.167785	0.555961	0.852894	0.584109	0.343016	0.330938	1	0.0887179	0.186744	0.733756	0.728763	0.521979
H3K9me3	0.250501	0.290165	0.330345	0.269826	0.289238	0.340548	0.292082	0.270117	0.210307	0.285447	0.328266	0.0917847	0.194468	0.227306	0.310973	0.10308	0.0834013	0.0457086	0.327245	0.275202	0.225738	0.0887179	1	0.300216	0.121779	0.143462	0.269263
H4K20me1	0.257873	0.515527	0.467773	0.427728	0.468507	0.477845	0.440613	0.461585	0.310236	0.530717	0.536862	0.140195	0.275005	0.436743	0.498857	0.378761	0.240283	0.114661	0.482325	0.655647	0.615872	0.186744	0.300216	1	0.212446	0.190505	0.40502
H4K5ac	0.520062	0.483576	0.533259	0.597768	0.504398	0.448824	0.750452	0.640015	0.783237	0.514733	0.46422	0.818788	0.0445992	0.0541803	0.627523	0.414654	0.619398	0.653432	0.63096	0.383826	0.31338	0.733756	0.121779	0.212446	1	0.657852	0.707625
H4K8ac	0.509904	0.357076	0.329449	0.471234	0.378724	0.291049	0.618284	0.511386	0.62544	0.378307	0.361735	0.630543	0.120133	0.0767414	0.457666	0.257418	0.477056	0.641421	0.495387	0.338761	0.248146	0.728763	0.143462	0.190505	0.657852	1	0.550684
H4K91ac	0.520651	0.706284	0.717862	0.779296	0.730745	0.714248	0.795671	0.736984	0.777984	0.664997	0.595653	0.584774	0.147146	0.121953	0.783181	0.536448	0.513138	0.415409	0.68113	0.517865	0.401666	0.521979	0.269263	0.40502	0.707625	0.550684	1
