# Supplementary material for: Uncovering correlated variability in epigenomic datasets using the Karhunen-Loeve transform
Source: BioData Min. 2015 Jul 1;8:20. doi: 10.1186/s13040-015-0051-7 (PMC4488123; doi:10.1186/s13040-015-0051-7)
Supplement: Additional file 1 — Roadmap Epigenomics Consortium ChIP-seq data sets used, and results shown in Fig. 3 . [file 13040_2015_51_MOESM1_ESM.zip › cor_Scores.csv]

	H2A.Z	H2AK5ac	H2BK120ac	H2BK12ac	H2BK15ac	H2BK20ac	H2BK5ac	H3K14ac	H3K18ac	H3K23ac	H3K23me2	H3K27ac	H3K27me3	H3K36me3	H3K4ac	H3K4me1	H3K4me2	H3K4me3	H3K56ac	H3K79me1	H3K79me2	H3K9ac	H3K9me3	H4K20me1	H4K5ac	H4K8ac	H4K91ac
H2A.Z	1	0.349253253747172	-0.456186981416897	-0.48345208958107	-0.429571731843333	0.353792329011771	0.45334904962367	-0.589305514168459	-0.576441527814518	-0.518603546791985	0.605675407557801	0.46284806466579	0.158439735982078	0.250104001785799	-0.506240571474344	-0.404082538057343	0.658634129485926	0.718827820533575	0.57424434488544	0.496184923760779	0.371755249853366	0.551574523370184	-0.11578950323481	0.3023347651989	0.55773645963789	0.631435528006654	-0.521702361682396
H2AK5ac	0.349253253747172	1	0.854539162448149	0.936315222164765	0.91600105598302	0.879900833128689	0.73041181465447	0.884518279982361	0.812531174639651	0.864151740059224	0.576283264027038	0.420943438642559	0.212046187379367	-0.340036611180579	0.922089317584205	0.827230996793845	0.48057678482184	-0.446425207261812	0.607005748761391	0.63948427096204	0.482510333187532	-0.574948383681283	-0.18773780936833	0.599765553808923	0.573557890725618	0.562669296883385	0.918159564543957
H2BK120ac	-0.456186981416897	0.854539162448149	1	0.88900681753762	0.83016319837289	0.89892881628794	0.748890451215623	0.846460330250251	0.867188200056171	0.807664867479943	0.57421575218495	0.505412742919234	0.19712506372121	-0.220277689497973	0.907986826398206	0.789967678199852	0.523428994351281	-0.448978309343381	0.66888187924353	0.504986517136768	0.425586947849726	-0.506792261573027	0.133382885861974	0.413112811606826	0.643818448989815	-0.459178945700219	0.914115944088217
H2BK12ac	-0.48345208958107	0.936315222164765	0.88900681753762	1	0.928278702746154	0.928968510868821	0.699927070541243	0.851125555400779	0.837993876156545	0.819049993508575	0.583529622218954	-0.413730678573375	0.261433392070411	0.196919244271978	0.89222031526362	0.84836942953477	0.499538024931542	-0.479848308098425	0.554640915756575	0.523864246833172	0.37253986305167	-0.546159456659196	0.181268075132509	0.497422125780449	0.550823245942017	0.542444193834749	0.913901081574833
H2BK15ac	-0.429571731843333	0.91600105598302	0.83016319837289	0.928278702746154	1	0.9214380087328	0.578287897848235	0.860044316465985	0.750593331253116	0.849707344833048	0.568819492285119	0.310997837915123	0.246835027096928	0.1969177478929	0.869800993024338	0.812258720111022	0.426470839259596	-0.343278914751193	0.528318731202313	0.51735733338374	0.323958587621826	-0.369527775143637	0.19094677978736	0.508790329915008	0.495419396012875	0.548786602290887	0.865559580837713
H2BK20ac	0.353792329011771	0.879900833128689	0.89892881628794	0.928968510868821	0.9214380087328	1	0.576380049689751	0.803719232200999	0.752511897870939	0.782131409669335	0.478089289411392	0.376216022827047	0.225694918483467	0.177191391730815	0.844675986847542	0.784863508017621	0.351869293601419	-0.201809230782992	0.551944866856575	0.412024228631619	0.298064461830313	-0.248903826080486	0.217777690306227	0.397563758241346	0.550365567200003	0.468680576025995	0.870102519956988
H2BK5ac	0.45334904962367	0.73041181465447	0.748890451215623	0.699927070541243	0.578287897848235	0.576380049689751	1	0.737673910610401	0.85154550088935	0.667696310758242	0.578239275624923	0.827038378989225	0.18390917912861	0.479388007080997	0.817614061631627	0.62943158317466	0.639087079839018	0.66031419671902	0.896918591940651	0.678533098219936	0.636463637221286	0.730692419438233	0.154221219989597	0.493318877208199	0.913345986913097	0.731088067887725	0.826819858507369
H3K14ac	-0.589305514168459	0.884518279982361	0.846460330250251	0.851125555400779	0.860044316465985	0.803719232200999	0.737673910610401	1	0.849070150807156	0.942150843475681	0.698045581490042	0.504637143815591	0.227100379360766	0.325114827125063	0.938345168800145	0.818792043958626	0.613568595118146	-0.654821200727847	0.709318482743747	0.680826363677567	0.53678209621268	-0.639623276738287	0.182310573185763	0.643394223344249	0.643357333542708	-0.545701473923916	0.891471521452741
H3K18ac	-0.576441527814518	0.812531174639651	0.867188200056171	0.837993876156545	0.750593331253116	0.752511897870939	0.85154550088935	0.849070150807156	1	0.768652952700418	0.689467664980027	0.699399228533239	0.243957281375239	0.306587566822909	0.888903780508428	0.81029157237257	0.721560318206217	-0.55577119629789	0.806480104336547	0.605389783762993	0.534247854417332	-0.560906281020665	0.151163665903529	0.496269558390698	0.822207568089065	0.567466941023704	0.903140377430695
H3K23ac	-0.518603546791985	0.864151740059224	0.807664867479943	0.819049993508575	0.849707344833048	0.782131409669335	0.667696310758242	0.942150843475681	0.768652952700418	1	0.70067680812822	0.424955253258145	0.259200310169672	0.334563822283898	0.903313385214246	0.80430371417131	0.589316882116847	-0.550865104595602	0.652854168915475	0.688965754585355	0.51991322765601	-0.54643365053754	0.196637130013984	0.696996645838448	0.566921290434473	0.495664921324805	0.824761015402097
H3K23me2	0.605675407557801	0.576283264027038	0.57421575218495	0.583529622218954	0.568819492285119	0.478089289411392	0.578239275624923	0.698045581490042	0.689467664980027	0.70067680812822	1	0.445768431901639	0.243123891510808	0.307278603723544	0.67106014675064	0.669516767330631	0.905093766752091	0.603463424531217	0.671283282873329	0.630700724639601	0.436259146775076	0.431565931351289	0.153224216866839	0.590844670652617	0.5679702916212	0.517609672646788	0.595801750067662
H3K27ac	0.46284806466579	0.420943438642559	0.505412742919234	-0.413730678573375	0.310997837915123	0.376216022827047	0.827038378989225	0.504637143815591	0.699399228533239	0.424955253258145	0.445768431901639	1	-0.165201126923284	0.414379244908339	0.567522425523934	0.402118587005112	0.605004536308805	0.739021683186924	0.865829582792953	0.540067537089023	0.595168059765032	0.769740014978031	-0.0905494348049564	0.342374210640257	0.91322563320893	0.692491775732244	0.561858311996848
H3K27me3	0.158439735982078	0.212046187379367	0.19712506372121	0.261433392070411	0.246835027096928	0.225694918483467	0.18390917912861	0.227100379360766	0.243957281375239	0.259200310169672	0.243123891510808	-0.165201126923284	1	0.173972795033316	0.241711832742807	0.344219625377348	-0.203279433039109	-0.131305565044369	0.210214400793871	0.126350035529901	0.12497143975454	-0.157347833686097	0.174539245314343	0.318490492079014	-0.141946278613651	0.198931058744074	0.204913553828206
H3K36me3	0.250104001785799	-0.340036611180579	-0.220277689497973	0.196919244271978	0.1969177478929	0.177191391730815	0.479388007080997	0.325114827125063	0.306587566822909	0.334563822283898	0.307278603723544	0.414379244908339	0.173972795033316	1	0.369276462783723	0.278911966423851	0.337204700750167	0.478509727056526	0.487239347847937	0.610037414858067	0.46144660795314	0.491918105210754	0.177256902405054	0.581356899193961	0.465651503291735	0.480601074859045	0.323793019536572
H3K4ac	-0.506240571474344	0.922089317584205	0.907986826398206	0.89222031526362	0.869800993024338	0.844675986847542	0.817614061631627	0.938345168800145	0.888903780508428	0.903313385214246	0.67106014675064	0.567522425523934	0.241711832742807	0.369276462783723	1	0.831427670378947	0.60929200572777	-0.5621061428879	0.758119980166414	0.694982826360867	0.550364321764478	-0.604146206655406	0.184313605838205	0.594415394211208	0.719443478266601	-0.521442898618589	0.952471973224841
H3K4me1	-0.404082538057343	0.827230996793845	0.789967678199852	0.84836942953477	0.812258720111022	0.784863508017621	0.62943158317466	0.818792043958626	0.81029157237257	0.80430371417131	0.669516767330631	0.402118587005112	0.344219625377348	0.278911966423851	0.831427670378947	1	0.635320661650404	-0.366036873447309	0.560728706787421	0.62990792557844	0.449841154950298	-0.274137516718086	-0.130737496782636	0.638841225873855	0.53032851247523	0.506300013284637	0.810783558079238
H3K4me2	0.658634129485926	0.48057678482184	0.523428994351281	0.499538024931542	0.426470839259596	0.351869293601419	0.639087079839018	0.613568595118146	0.721560318206217	0.589316882116847	0.905093766752091	0.605004536308805	-0.203279433039109	0.337204700750167	0.60929200572777	0.635320661650404	1	0.745184143619577	0.73931209973123	0.625861931148517	0.494876167011737	0.582491231789064	0.109335208988339	0.523384219095361	0.694337757140704	0.608228839806601	0.548026888110066
H3K4me3	0.718827820533575	-0.446425207261812	-0.448978309343381	-0.479848308098425	-0.343278914751193	-0.201809230782992	0.66031419671902	-0.654821200727847	-0.55577119629789	-0.550865104595602	0.603463424531217	0.739021683186924	-0.131305565044369	0.478509727056526	-0.5621061428879	-0.366036873447309	0.745184143619577	1	0.793996788219012	0.665699214509148	0.68009231285174	0.869412664259417	-0.113524893907062	0.454891807576506	0.768140188653244	0.765196113041041	-0.566980353216625
H3K56ac	0.57424434488544	0.607005748761391	0.66888187924353	0.554640915756575	0.528318731202313	0.551944866856575	0.896918591940651	0.709318482743747	0.806480104336547	0.652854168915475	0.671283282873329	0.865829582792953	0.210214400793871	0.487239347847937	0.758119980166414	0.560728706787421	0.73931209973123	0.793996788219012	1	0.689820815432435	0.677742600535691	0.796564725986536	0.135473374494861	0.506983577076288	0.927249497216338	0.754720994987225	0.719002100073859
H3K79me1	0.496184923760779	0.63948427096204	0.504986517136768	0.523864246833172	0.51735733338374	0.412024228631619	0.678533098219936	0.680826363677567	0.605389783762993	0.688965754585355	0.630700724639601	0.540067537089023	0.126350035529901	0.610037414858067	0.694982826360867	0.62990792557844	0.625861931148517	0.665699214509148	0.689820815432435	1	0.722007869642128	0.54985790214266	0.210865152217447	0.799381039513063	0.646727298336752	0.618952125824149	0.627212428985559
H3K79me2	0.371755249853366	0.482510333187532	0.425586947849726	0.37253986305167	0.323958587621826	0.298064461830313	0.636463637221286	0.53678209621268	0.534247854417332	0.51991322765601	0.436259146775076	0.595168059765032	0.12497143975454	0.46144660795314	0.550364321764478	0.449841154950298	0.494876167011737	0.68009231285174	0.677742600535691	0.722007869642128	1	0.657540632931593	0.173883546321133	0.676301226256427	0.6415019745394	0.622325971464617	0.499188640360759
H3K9ac	0.551574523370184	-0.574948383681283	-0.506792261573027	-0.546159456659196	-0.369527775143637	-0.248903826080486	0.730692419438233	-0.639623276738287	-0.560906281020665	-0.54643365053754	0.431565931351289	0.769740014978031	-0.157347833686097	0.491918105210754	-0.604146206655406	-0.274137516718086	0.582491231789064	0.869412664259417	0.796564725986536	0.54985790214266	0.657540632931593	1	0.119453099792049	0.362343232101434	0.796160531401185	0.848541865858218	-0.617989867857655
H3K9me3	-0.11578950323481	-0.18773780936833	0.133382885861974	0.181268075132509	0.19094677978736	0.217777690306227	0.154221219989597	0.182310573185763	0.151163665903529	0.196637130013984	0.153224216866839	-0.0905494348049564	0.174539245314343	0.177256902405054	0.184313605838205	-0.130737496782636	0.109335208988339	-0.113524893907062	0.135473374494861	0.210865152217447	0.173883546321133	0.119453099792049	1	-0.185015706568523	0.118276203506391	0.127943811116928	0.169766212655374
H4K20me1	0.3023347651989	0.599765553808923	0.413112811606826	0.497422125780449	0.508790329915008	0.397563758241346	0.493318877208199	0.643394223344249	0.496269558390698	0.696996645838448	0.590844670652617	0.342374210640257	0.318490492079014	0.581356899193961	0.594415394211208	0.638841225873855	0.523384219095361	0.454891807576506	0.506983577076288	0.799381039513063	0.676301226256427	0.362343232101434	-0.185015706568523	1	0.409446906645274	0.454367881652465	0.501242787825376
H4K5ac	0.55773645963789	0.573557890725618	0.643818448989815	0.550823245942017	0.495419396012875	0.550365567200003	0.913345986913097	0.643357333542708	0.822207568089065	0.566921290434473	0.5679702916212	0.91322563320893	-0.141946278613651	0.465651503291735	0.719443478266601	0.53032851247523	0.694337757140704	0.768140188653244	0.927249497216338	0.646727298336752	0.6415019745394	0.796160531401185	0.118276203506391	0.409446906645274	1	0.762854652376901	0.710034373327474
H4K8ac	0.631435528006654	0.562669296883385	-0.459178945700219	0.542444193834749	0.548786602290887	0.468680576025995	0.731088067887725	-0.545701473923916	0.567466941023704	0.495664921324805	0.517609672646788	0.692491775732244	0.198931058744074	0.480601074859045	-0.521442898618589	0.506300013284637	0.608228839806601	0.765196113041041	0.754720994987225	0.618952125824149	0.622325971464617	0.848541865858218	0.127943811116928	0.454367881652465	0.762854652376901	1	-0.56505805157719
H4K91ac	-0.521702361682396	0.918159564543957	0.914115944088217	0.913901081574833	0.865559580837713	0.870102519956988	0.826819858507369	0.891471521452741	0.903140377430695	0.824761015402097	0.595801750067662	0.561858311996848	0.204913553828206	0.323793019536572	0.952471973224841	0.810783558079238	0.548026888110066	-0.566980353216625	0.719002100073859	0.627212428985559	0.499188640360759	-0.617989867857655	0.169766212655374	0.501242787825376	0.710034373327474	-0.56505805157719	1
