# Supplementary material for: Uncovering correlated variability in epigenomic datasets using the Karhunen-Loeve transform
Source: BioData Min. 2015 Jul 1;8:20. doi: 10.1186/s13040-015-0051-7 (PMC4488123; doi:10.1186/s13040-015-0051-7)
Supplement: Additional file 1 — Roadmap Epigenomics Consortium ChIP-seq data sets used, and results shown in Fig. 3 . [file 13040_2015_51_MOESM1_ESM.zip › cor_Scores_#Eigenfunctions.csv]

	H2A.Z	H2AK5ac	H2BK120ac	H2BK12ac	H2BK15ac	H2BK20ac	H2BK5ac	H3K14ac	H3K18ac	H3K23ac	H3K23me2	H3K27ac	H3K27me3	H3K36me3	H3K4ac	H3K4me1	H3K4me2	H3K4me3	H3K56ac	H3K79me1	H3K79me2	H3K9ac	H3K9me3	H4K20me1	H4K5ac	H4K8ac	H4K91ac
H2A.Z	NA	3,1	1,2	1,2	1,3	3,1	1,1	1,2	1,2	1,2	1,1	1,1	3,1	1,1	1,2	1,3	1,1	1,1	1,1	1,1	1,1	1,1	1,3	1,1	1,1	1,1	1,2
H2AK5ac	1,3	NA	1,1	1,1	1,1	1,1	1,1	1,1	1,1	1,1	1,1	1,1	19,17	2,1	1,1	1,1	1,1	2,1	1,1	1,1	1,1	2,1	27,32	1,1	1,1	1,2	1,1
H2BK120ac	2,1	1,1	NA	1,1	1,1	1,1	1,1	1,1	1,1	1,1	1,1	1,1	2,1	2,1	1,1	1,1	1,1	2,1	1,1	1,1	1,1	2,1	11,15	1,1	1,1	2,1	1,1
H2BK12ac	2,1	1,1	1,1	NA	1,1	1,1	1,1	1,1	1,1	1,1	1,1	2,1	1,1	1,1	1,1	1,1	1,1	2,1	1,1	1,1	1,1	2,1	18,13	1,1	5,5	1,2	1,1
H2BK15ac	3,1	1,1	1,1	1,1	NA	1,1	1,1	1,1	1,1	1,1	1,1	1,3	1,1	2,2	1,1	1,1	1,1	3,1	1,2	1,1	1,1	3,1	7,9	1,1	1,2	1,2	1,1
H2BK20ac	1,3	1,1	1,1	1,1	1,1	NA	1,1	1,1	1,1	1,1	1,1	1,3	1,1	16,8	1,1	1,1	1,1	3,1	1,2	1,1	12,20	3,1	16,13	1,1	1,2	1,2	1,1
H2BK5ac	1,1	1,1	1,1	1,1	1,1	1,1	NA	1,1	1,1	1,1	1,1	1,1	2,1	1,1	1,1	1,1	1,1	1,1	1,1	1,1	1,1	1,1	19,13	1,1	1,1	1,1	1,1
H3K14ac	2,1	1,1	1,1	1,1	1,1	1,1	1,1	NA	1,1	1,1	1,1	1,1	2,1	1,1	1,1	1,1	1,1	2,1	1,1	1,1	1,1	2,1	2,3	1,1	1,1	2,1	1,1
H3K18ac	2,1	1,1	1,1	1,1	1,1	1,1	1,1	1,1	NA	1,1	1,1	1,1	2,1	1,1	1,1	1,1	1,1	2,1	1,1	1,1	1,1	2,1	2,3	1,1	3,3	1,1	1,1
H3K23ac	2,1	1,1	1,1	1,1	1,1	1,1	1,1	1,1	1,1	NA	1,1	1,1	1,1	1,1	1,1	1,1	1,1	2,1	1,1	1,1	1,1	2,1	2,3	1,1	1,1	1,2	1,1
H3K23me2	1,1	1,1	1,1	1,1	1,1	1,1	1,1	1,1	1,1	1,1	NA	1,1	1,1	1,1	1,1	1,1	1,1	1,1	1,1	1,1	1,1	1,1	2,3	1,1	1,1	1,1	1,1
H3K27ac	1,1	1,1	1,1	1,2	3,1	3,1	1,1	1,1	1,1	1,1	1,1	NA	1,1	1,1	1,1	1,1	1,1	1,1	1,1	1,1	1,1	1,1	1,1	1,1	1,1	1,1	1,1
H3K27me3	1,3	17,19	1,2	1,1	1,1	1,1	1,2	1,2	1,2	1,1	1,1	1,1	NA	1,3	1,2	1,1	3,2	1,1	1,2	14,20	19,24	1,1	4,4	1,1	1,1	1,2	1,2
H3K36me3	1,1	1,2	1,2	1,1	2,2	8,16	1,1	1,1	1,1	1,1	1,1	1,1	3,1	NA	1,1	1,1	1,1	1,1	1,1	1,1	1,1	1,1	14,27	2,2	1,1	1,1	1,1
H3K4ac	2,1	1,1	1,1	1,1	1,1	1,1	1,1	1,1	1,1	1,1	1,1	1,1	2,1	1,1	NA	1,1	1,1	2,1	1,1	1,1	1,1	2,1	7,9	1,1	1,1	2,1	1,1
H3K4me1	3,1	1,1	1,1	1,1	1,1	1,1	1,1	1,1	1,1	1,1	1,1	1,1	1,1	1,1	1,1	NA	1,1	4,1	1,1	1,1	1,1	4,1	18,21	1,1	1,1	1,2	1,1
H3K4me2	1,1	1,1	1,1	1,1	1,1	1,1	1,1	1,1	1,1	1,1	1,1	1,1	2,3	1,1	1,1	1,1	NA	1,1	1,1	1,1	1,1	1,1	1,9	1,1	1,1	1,1	1,1
H3K4me3	1,1	1,2	1,2	1,2	1,3	1,3	1,1	1,2	1,2	1,2	1,1	1,1	1,1	1,1	1,2	1,4	1,1	NA	1,1	1,1	1,1	1,1	1,1	1,1	1,1	1,1	1,2
H3K56ac	1,1	1,1	1,1	1,1	2,1	2,1	1,1	1,1	1,1	1,1	1,1	1,1	2,1	1,1	1,1	1,1	1,1	1,1	NA	1,1	1,1	1,1	2,1	1,1	1,1	1,1	1,1
H3K79me1	1,1	1,1	1,1	1,1	1,1	1,1	1,1	1,1	1,1	1,1	1,1	1,1	20,14	1,1	1,1	1,1	1,1	1,1	1,1	NA	1,1	1,1	12,16	1,1	1,1	1,1	1,1
H3K79me2	1,1	1,1	1,1	1,1	1,1	20,12	1,1	1,1	1,1	1,1	1,1	1,1	24,19	1,1	1,1	1,1	1,1	1,1	1,1	1,1	NA	1,1	9,13	1,1	1,1	1,1	1,1
H3K9ac	1,1	1,2	1,2	1,2	1,3	1,3	1,1	1,2	1,2	1,2	1,1	1,1	1,1	1,1	1,2	1,4	1,1	1,1	1,1	1,1	1,1	NA	47,40	1,1	1,1	1,1	1,2
H3K9me3	3,1	32,27	15,11	13,18	9,7	13,16	13,19	3,2	3,2	3,2	3,2	1,1	4,4	27,14	9,7	21,18	9,1	1,1	1,2	16,12	13,9	40,47	NA	13,8	19,25	3,2	3,2
H4K20me1	1,1	1,1	1,1	1,1	1,1	1,1	1,1	1,1	1,1	1,1	1,1	1,1	1,1	2,2	1,1	1,1	1,1	1,1	1,1	1,1	1,1	1,1	8,13	NA	1,1	1,1	1,1
H4K5ac	1,1	1,1	1,1	5,5	2,1	2,1	1,1	1,1	3,3	1,1	1,1	1,1	1,1	1,1	1,1	1,1	1,1	1,1	1,1	1,1	1,1	1,1	25,19	1,1	NA	1,1	1,1
H4K8ac	1,1	2,1	1,2	2,1	2,1	2,1	1,1	1,2	1,1	2,1	1,1	1,1	2,1	1,1	1,2	2,1	1,1	1,1	1,1	1,1	1,1	1,1	2,3	1,1	1,1	NA	1,2
H4K91ac	2,1	1,1	1,1	1,1	1,1	1,1	1,1	1,1	1,1	1,1	1,1	1,1	2,1	1,1	1,1	1,1	1,1	2,1	1,1	1,1	1,1	2,1	2,3	1,1	1,1	2,1	NA
