# Supplementary material for: Uncovering correlated variability in epigenomic datasets using the Karhunen-Loeve transform
Source: BioData Min. 2015 Jul 1;8:20. doi: 10.1186/s13040-015-0051-7 (PMC4488123; doi:10.1186/s13040-015-0051-7)
Supplement: Additional file 1 — Roadmap Epigenomics Consortium ChIP-seq data sets used, and results shown in Fig. 3 . [file 13040_2015_51_MOESM1_ESM.zip › Table S1.xlsx]

## Sheet: H1
File	# GEO Accession	Sample Name	Experiment	NA Accession	Center	SRA FTP	GEO FTP
001	GSM409307	H1 cell line	H3K4me1	NA000020892.1	UCSD	ftp://ftp-trace.ncbi.nlm.nih.gov/sra/sra-instant/reads/ByExp/sra/SRX/SRX006/SRX006236	ftp://ftp.ncbi.nlm.nih.gov/geo/samples/GSM409nnn/GSM409307/suppl/
002	GSM409308	H1 cell line	H3K4me3	NA000020894.1	UCSD	ftp://ftp-trace.ncbi.nlm.nih.gov/sra/sra-instant/reads/ByExp/sra/SRX/SRX006/SRX006237	ftp://ftp.ncbi.nlm.nih.gov/geo/samples/GSM409nnn/GSM409308/suppl/
003	GSM409312	H1 cell line	H3K36me3	NA000020896.1	UCSD	ftp://ftp-trace.ncbi.nlm.nih.gov/sra/sra-instant/reads/ByExp/sra/SRX/SRX006/SRX006235	ftp://ftp.ncbi.nlm.nih.gov/geo/samples/GSM409nnn/GSM409312/suppl/
004	GSM434776	H1 cell line	H3K27me3	NA000020949.1	UCSD	ftp://ftp-trace.ncbi.nlm.nih.gov/sra/sra-instant/reads/ByExp/sra/SRX/SRX006/SRX006874	ftp://ftp.ncbi.nlm.nih.gov/geo/samples/GSM434nnn/GSM434776/suppl/
005	GSM434785	H1 cell line	H3K9ac	NA000020951.1	UCSD	ftp://ftp-trace.ncbi.nlm.nih.gov/sra/sra-instant/reads/ByExp/sra/SRX/SRX006/SRX006875	ftp://ftp.ncbi.nlm.nih.gov/geo/samples/GSM434nnn/GSM434785/suppl/
006	GSM466732	H1 cell line	H3K27ac	NA000020964.1	UCSD	ftp://ftp-trace.ncbi.nlm.nih.gov/sra/sra-instant/reads/ByExp/sra/SRX/SRX012/SRX012366	ftp://ftp.ncbi.nlm.nih.gov/geo/samples/GSM466nnn/GSM466732/suppl/
007	GSM466734	H1 cell line	H3K27me3	NA000020965.1	UCSD	ftp://ftp-trace.ncbi.nlm.nih.gov/sra/sra-instant/reads/ByExp/sra/SRX/SRX012/SRX012368	ftp://ftp.ncbi.nlm.nih.gov/geo/samples/GSM466nnn/GSM466734/suppl/
008	GSM466737	H1 cell line	H3K36me3	NA000020967.1	UCSD	ftp://ftp-trace.ncbi.nlm.nih.gov/sra/sra-instant/reads/ByExp/sra/SRX/SRX012/SRX012371	ftp://ftp.ncbi.nlm.nih.gov/geo/samples/GSM466nnn/GSM466737/suppl/
009	GSM466739	H1 cell line	H3K4me1	NA000020969.1	UCSD	ftp://ftp-trace.ncbi.nlm.nih.gov/sra/sra-instant/reads/ByExp/sra/SRX/SRX012/SRX012373	ftp://ftp.ncbi.nlm.nih.gov/geo/samples/GSM466nnn/GSM466739/suppl/
010	GSM469971	H1 cell line	H3K4me3	NA000020982.1	UCSD	ftp://ftp-trace.ncbi.nlm.nih.gov/sra/sra-instant/reads/ByExp/sra/SRX/SRX012/SRX012501	ftp://ftp.ncbi.nlm.nih.gov/geo/samples/GSM469nnn/GSM469971/suppl/
011	GSM602257	H1 cell line	H2AK5ac	NA000021280.1	UCSD	ftp://ftp-trace.ncbi.nlm.nih.gov/sra/sra-instant/reads/ByExp/sra/SRX/SRX027/SRX027691	ftp://ftp.ncbi.nlm.nih.gov/geo/samples/GSM602nnn/GSM602257/suppl/
012	GSM602258	H1 cell line	H2AK5ac	NA000021281.1	UCSD	ftp://ftp-trace.ncbi.nlm.nih.gov/sra/sra-instant/reads/ByExp/sra/SRX/SRX027/SRX027889	ftp://ftp.ncbi.nlm.nih.gov/geo/samples/GSM602nnn/GSM602258/suppl/
013	GSM602259	H1 cell line	H3K18ac	NA000021282.1	UCSD	ftp://ftp-trace.ncbi.nlm.nih.gov/sra/sra-instant/reads/ByExp/sra/SRX/SRX027/SRX027692	ftp://ftp.ncbi.nlm.nih.gov/geo/samples/GSM602nnn/GSM602259/suppl/
014	GSM602260	H1 cell line	H3K4me2	NA000021283.1	UCSD	ftp://ftp-trace.ncbi.nlm.nih.gov/sra/sra-instant/reads/ByExp/sra/SRX/SRX027/SRX027693	ftp://ftp.ncbi.nlm.nih.gov/geo/samples/GSM602nnn/GSM602260/suppl/
015	GSM602261	H1 cell line	H3K4me2	NA000021284.1	UCSD	ftp://ftp-trace.ncbi.nlm.nih.gov/sra/sra-instant/reads/ByExp/sra/SRX/SRX027/SRX027694	ftp://ftp.ncbi.nlm.nih.gov/geo/samples/GSM602nnn/GSM602261/suppl/
016	GSM605295	H1 cell line	H2BK120ac	NA000021285.1	UCSD	ftp://ftp-trace.ncbi.nlm.nih.gov/sra/sra-instant/reads/ByExp/sra/SRX/SRX027/SRX027844	ftp://ftp.ncbi.nlm.nih.gov/geo/samples/GSM605nnn/GSM605295/suppl/
017	GSM605296	H1 cell line	H2BK12ac	NA000021286.1	UCSD	ftp://ftp-trace.ncbi.nlm.nih.gov/sra/sra-instant/reads/ByExp/sra/SRX/SRX027/SRX027845	ftp://ftp.ncbi.nlm.nih.gov/geo/samples/GSM605nnn/GSM605296/suppl/
018	GSM605297	H1 cell line	H2BK12ac	NA000021287.1	UCSD	ftp://ftp-trace.ncbi.nlm.nih.gov/sra/sra-instant/reads/ByExp/sra/SRX/SRX027/SRX027846	ftp://ftp.ncbi.nlm.nih.gov/geo/samples/GSM605nnn/GSM605297/suppl/
019	GSM605298	H1 cell line	H2BK15ac	NA000021288.1	UCSD	ftp://ftp-trace.ncbi.nlm.nih.gov/sra/sra-instant/reads/ByExp/sra/SRX/SRX027/SRX027847	ftp://ftp.ncbi.nlm.nih.gov/geo/samples/GSM605nnn/GSM605298/suppl/
020	GSM605299	H1 cell line	H2BK15ac	NA000021289.1	UCSD	ftp://ftp-trace.ncbi.nlm.nih.gov/sra/sra-instant/reads/ByExp/sra/SRX/SRX027/SRX027848	ftp://ftp.ncbi.nlm.nih.gov/geo/samples/GSM605nnn/GSM605299/suppl/
021	GSM605300	H1 cell line	H2BK20ac	NA000021290.1	UCSD	ftp://ftp-trace.ncbi.nlm.nih.gov/sra/sra-instant/reads/ByExp/sra/SRX/SRX027/SRX027849	ftp://ftp.ncbi.nlm.nih.gov/geo/samples/GSM605nnn/GSM605300/suppl/
022	GSM605301	H1 cell line	H2BK20ac	NA000021291.1	UCSD	ftp://ftp-trace.ncbi.nlm.nih.gov/sra/sra-instant/reads/ByExp/sra/SRX/SRX027/SRX027850	ftp://ftp.ncbi.nlm.nih.gov/geo/samples/GSM605nnn/GSM605301/suppl/
023	GSM605302	H1 cell line	H2BK5ac	NA000021292.1	UCSD	ftp://ftp-trace.ncbi.nlm.nih.gov/sra/sra-instant/reads/ByExp/sra/SRX/SRX027/SRX027851	ftp://ftp.ncbi.nlm.nih.gov/geo/samples/GSM605nnn/GSM605302/suppl/
024	GSM605303	H1 cell line	H2BK5ac	NA000021293.1	UCSD	ftp://ftp-trace.ncbi.nlm.nih.gov/sra/sra-instant/reads/ByExp/sra/SRX/SRX027/SRX027852	ftp://ftp.ncbi.nlm.nih.gov/geo/samples/GSM605nnn/GSM605303/suppl/
025	GSM605304	H1 cell line	H3K18ac	NA000021294.1	UCSD	ftp://ftp-trace.ncbi.nlm.nih.gov/sra/sra-instant/reads/ByExp/sra/SRX/SRX027/SRX027853	ftp://ftp.ncbi.nlm.nih.gov/geo/samples/GSM605nnn/GSM605304/suppl/
026	GSM605305	H1 cell line	H3K23me2	NA000021295.1	UCSD	ftp://ftp-trace.ncbi.nlm.nih.gov/sra/sra-instant/reads/ByExp/sra/SRX/SRX027/SRX027854	ftp://ftp.ncbi.nlm.nih.gov/geo/samples/GSM605nnn/GSM605305/suppl/
027	GSM605306	H1 cell line	H3K23me2	NA000021296.1	UCSD	ftp://ftp-trace.ncbi.nlm.nih.gov/sra/sra-instant/reads/ByExp/sra/SRX/SRX027/SRX027855	ftp://ftp.ncbi.nlm.nih.gov/geo/samples/GSM605nnn/GSM605306/suppl/
028	GSM605308	H1 cell line	H3K27me3	NA000021298.1	UCSD	ftp://ftp-trace.ncbi.nlm.nih.gov/sra/sra-instant/reads/ByExp/sra/SRX/SRX027/SRX027857	ftp://ftp.ncbi.nlm.nih.gov/geo/samples/GSM605nnn/GSM605308/suppl/
029	GSM605309	H1 cell line	H3K36me3	NA000021299.1	UCSD	ftp://ftp-trace.ncbi.nlm.nih.gov/sra/sra-instant/reads/ByExp/sra/SRX/SRX027/SRX027858	ftp://ftp.ncbi.nlm.nih.gov/geo/samples/GSM605nnn/GSM605309/suppl/
030	GSM605311	H1 cell line	H3K4ac	NA000021301.1	UCSD	ftp://ftp-trace.ncbi.nlm.nih.gov/sra/sra-instant/reads/ByExp/sra/SRX/SRX027/SRX027860	ftp://ftp.ncbi.nlm.nih.gov/geo/samples/GSM605nnn/GSM605311/suppl/
031	GSM605312	H1 cell line	H3K4me1	NA000021302.1	UCSD	ftp://ftp-trace.ncbi.nlm.nih.gov/sra/sra-instant/reads/ByExp/sra/SRX/SRX027/SRX027861	ftp://ftp.ncbi.nlm.nih.gov/geo/samples/GSM605nnn/GSM605312/suppl/
032	GSM605315	H1 cell line	H3K4me3	NA000021304.1	UCSD	ftp://ftp-trace.ncbi.nlm.nih.gov/sra/sra-instant/reads/ByExp/sra/SRX/SRX027/SRX027864	ftp://ftp.ncbi.nlm.nih.gov/geo/samples/GSM605nnn/GSM605315/suppl/
033	GSM605317	H1 cell line	H3K56ac	NA000021306.1	UCSD	ftp://ftp-trace.ncbi.nlm.nih.gov/sra/sra-instant/reads/ByExp/sra/SRX/SRX027/SRX027866	ftp://ftp.ncbi.nlm.nih.gov/geo/samples/GSM605nnn/GSM605317/suppl/
034	GSM605318	H1 cell line	H3K79me1	NA000021307.1	UCSD	ftp://ftp-trace.ncbi.nlm.nih.gov/sra/sra-instant/reads/ByExp/sra/SRX/SRX027/SRX027867	ftp://ftp.ncbi.nlm.nih.gov/geo/samples/GSM605nnn/GSM605318/suppl/
035	GSM605319	H1 cell line	H3K79me1	NA000021308.1	UCSD	ftp://ftp-trace.ncbi.nlm.nih.gov/sra/sra-instant/reads/ByExp/sra/SRX/SRX027/SRX027868	ftp://ftp.ncbi.nlm.nih.gov/geo/samples/GSM605nnn/GSM605319/suppl/
036	GSM605320	H1 cell line	H3K79me1	NA000021309.1	UCSD	ftp://ftp-trace.ncbi.nlm.nih.gov/sra/sra-instant/reads/ByExp/sra/SRX/SRX027/SRX027869	ftp://ftp.ncbi.nlm.nih.gov/geo/samples/GSM605nnn/GSM605320/suppl/
037	GSM605321	H1 cell line	H3K79me2	NA000021310.1	UCSD	ftp://ftp-trace.ncbi.nlm.nih.gov/sra/sra-instant/reads/ByExp/sra/SRX/SRX027/SRX027870	ftp://ftp.ncbi.nlm.nih.gov/geo/samples/GSM605nnn/GSM605321/suppl/
038	GSM605322	H1 cell line	H3K79me2	NA000021311.1	UCSD	ftp://ftp-trace.ncbi.nlm.nih.gov/sra/sra-instant/reads/ByExp/sra/SRX/SRX027/SRX027871	ftp://ftp.ncbi.nlm.nih.gov/geo/samples/GSM605nnn/GSM605322/suppl/
039	GSM605323	H1 cell line	H3K9ac	NA000021312.1	UCSD	ftp://ftp-trace.ncbi.nlm.nih.gov/sra/sra-instant/reads/ByExp/sra/SRX/SRX027/SRX027872	ftp://ftp.ncbi.nlm.nih.gov/geo/samples/GSM605nnn/GSM605323/suppl/
040	GSM605325	H1 cell line	H3K9me3	NA000021314.1	UCSD	ftp://ftp-trace.ncbi.nlm.nih.gov/sra/sra-instant/reads/ByExp/sra/SRX/SRX027/SRX027874	ftp://ftp.ncbi.nlm.nih.gov/geo/samples/GSM605nnn/GSM605325/suppl/
041	GSM605327	H1 cell line	H3K9me3	NA000021315.1	UCSD	ftp://ftp-trace.ncbi.nlm.nih.gov/sra/sra-instant/reads/ByExp/sra/SRX/SRX027/SRX027876	ftp://ftp.ncbi.nlm.nih.gov/geo/samples/GSM605nnn/GSM605327/suppl/
042	GSM605328	H1 cell line	H3K9me3	NA000021316.1	UCSD	ftp://ftp-trace.ncbi.nlm.nih.gov/sra/sra-instant/reads/ByExp/sra/SRX/SRX027/SRX027877	ftp://ftp.ncbi.nlm.nih.gov/geo/samples/GSM605nnn/GSM605328/suppl/
043	GSM605329	H1 cell line	H4K20me1	NA000021317.1	UCSD	ftp://ftp-trace.ncbi.nlm.nih.gov/sra/sra-instant/reads/ByExp/sra/SRX/SRX027/SRX027878	ftp://ftp.ncbi.nlm.nih.gov/geo/samples/GSM605nnn/GSM605329/suppl/
044	GSM605330	H1 cell line	H4K5ac	NA000021318.1	UCSD	ftp://ftp-trace.ncbi.nlm.nih.gov/sra/sra-instant/reads/ByExp/sra/SRX/SRX027/SRX027879	ftp://ftp.ncbi.nlm.nih.gov/geo/samples/GSM605nnn/GSM605330/suppl/
045	GSM605332	H1 cell line	H4K91ac	NA000021319.1	UCSD	ftp://ftp-trace.ncbi.nlm.nih.gov/sra/sra-instant/reads/ByExp/sra/SRX/SRX027/SRX027881	ftp://ftp.ncbi.nlm.nih.gov/geo/samples/GSM605nnn/GSM605332/suppl/
046	GSM663427	H1 cell line	H3K27ac	NA000021560.1	UCSD	ftp://ftp-trace.ncbi.nlm.nih.gov/sra/sra-instant/reads/ByExp/sra/SRX/SRX056/SRX056722	ftp://ftp.ncbi.nlm.nih.gov/geo/samples/GSM663nnn/GSM663427/suppl/
047	GSM667614	H1 cell line	H3K14ac	NA000021607.1	UCSD	ftp://ftp-trace.ncbi.nlm.nih.gov/sra/sra-instant/reads/ByExp/sra/SRX/SRX056/SRX056726	ftp://ftp.ncbi.nlm.nih.gov/geo/samples/GSM667nnn/GSM667614/suppl/
048	GSM667615	H1 cell line	H3K14ac	NA000021608.1	UCSD	ftp://ftp-trace.ncbi.nlm.nih.gov/sra/sra-instant/reads/ByExp/sra/SRX/SRX056/SRX056727	ftp://ftp.ncbi.nlm.nih.gov/geo/samples/GSM667nnn/GSM667615/suppl/
049	GSM667617	H1 cell line	H3K23ac	NA000021610.1	UCSD	ftp://ftp-trace.ncbi.nlm.nih.gov/sra/sra-instant/reads/ByExp/sra/SRX/SRX056/SRX056729	ftp://ftp.ncbi.nlm.nih.gov/geo/samples/GSM667nnn/GSM667617/suppl/
050	GSM667618	H1 cell line	H3K23ac	NA000021611.1	UCSD	ftp://ftp-trace.ncbi.nlm.nih.gov/sra/sra-instant/reads/ByExp/sra/SRX/SRX056/SRX056730	ftp://ftp.ncbi.nlm.nih.gov/geo/samples/GSM667nnn/GSM667618/suppl/
051	GSM667624	H1 cell line	H3K4ac	NA000021617.1	UCSD	ftp://ftp-trace.ncbi.nlm.nih.gov/sra/sra-instant/reads/ByExp/sra/SRX/SRX056/SRX056734	ftp://ftp.ncbi.nlm.nih.gov/geo/samples/GSM667nnn/GSM667624/suppl/
052	GSM667627	H1 cell line	H3K56ac	NA000021620.1	UCSD	ftp://ftp-trace.ncbi.nlm.nih.gov/sra/sra-instant/reads/ByExp/sra/SRX/SRX056/SRX056736	ftp://ftp.ncbi.nlm.nih.gov/geo/samples/GSM667nnn/GSM667627/suppl/
053	GSM752990	H1 cell line	H4K5ac	NA000022016.1	UCSD	ftp://ftp-trace.ncbi.nlm.nih.gov/sra/sra-instant/reads/ByExp/sra/SRX/SRX081/SRX081232	ftp://ftp.ncbi.nlm.nih.gov/geo/samples/GSM752nnn/GSM752990/suppl/
054	GSM752991	H1 cell line	H4K91ac	NA000022017.1	UCSD	ftp://ftp-trace.ncbi.nlm.nih.gov/sra/sra-instant/reads/ByExp/sra/SRX/SRX081/SRX081233	ftp://ftp.ncbi.nlm.nih.gov/geo/samples/GSM752nnn/GSM752991/suppl/
055	GSM789280	H1 cell line	H2BK120ac	NA000022420.1	UCSD	ftp://ftp-trace.ncbi.nlm.nih.gov/sra/sra-instant/reads/ByExp/sra/SRX/SRX095/SRX095608	ftp://ftp.ncbi.nlm.nih.gov/geo/samples/GSM789nnn/GSM789280/suppl/
056	GSM789281	H1 cell line	H2BK120ac	NA000022421.1	UCSD	ftp://ftp-trace.ncbi.nlm.nih.gov/sra/sra-instant/reads/ByExp/sra/SRX/SRX095/SRX095609	ftp://ftp.ncbi.nlm.nih.gov/geo/samples/GSM789nnn/GSM789281/suppl/
057	GSM789284	H1 cell line	H4K20me1	NA000022422.1	UCSD	ftp://ftp-trace.ncbi.nlm.nih.gov/sra/sra-instant/reads/ByExp/sra/SRX/SRX095/SRX095612	ftp://ftp.ncbi.nlm.nih.gov/geo/samples/GSM789nnn/GSM789284/suppl/
058	GSM818057	H1 cell line	H3K9me3	NA000022598.1	UCSD	ftp://ftp-trace.ncbi.nlm.nih.gov/sra/sra-instant/reads/ByExp/sra/SRX/SRX101/SRX101260	ftp://ftp.ncbi.nlm.nih.gov/geo/samples/GSM818nnn/GSM818057/suppl/
059	GSM896166	H1 cell line	H4K8ac	NA000022684.1	UCSD	ftp://ftp-trace.ncbi.nlm.nih.gov/sra/sra-instant/reads/ByExp/sra/SRX/SRX129/SRX129882	ftp://ftp.ncbi.nlm.nih.gov/geo/samples/GSM896nnn/GSM896166/suppl/
060	GSM908938	H1 cell line	H2A.Z	NA000022728.1	UCSD	ftp://ftp-trace.ncbi.nlm.nih.gov/sra/sra-instant/reads/ByExp/sra/SRX/SRX135/SRX135209	ftp://ftp.ncbi.nlm.nih.gov/geo/samples/GSM908nnn/GSM908938/suppl/
061	GSM908966	H1 cell line	H4K8ac	NA000022756.1	UCSD	ftp://ftp-trace.ncbi.nlm.nih.gov/sra/sra-instant/reads/ByExp/sra/SRX/SRX135/SRX135237	ftp://ftp.ncbi.nlm.nih.gov/geo/samples/GSM908nnn/GSM908966/suppl/
062	GSM410807	H1 cell line	H3K9ac	NA000020898.1	UCSF-UBC	ftp://ftp-trace.ncbi.nlm.nih.gov/sra/sra-instant/reads/ByExp/sra/SRX/SRX006/SRX006116	ftp://ftp.ncbi.nlm.nih.gov/geo/samples/GSM410nnn/GSM410807/suppl/
063	GSM410808	H1 cell line	H3K4me3	NA000020900.1	UCSF-UBC	ftp://ftp-trace.ncbi.nlm.nih.gov/sra/sra-instant/reads/ByExp/sra/SRX/SRX006/SRX006117	ftp://ftp.ncbi.nlm.nih.gov/geo/samples/GSM410nnn/GSM410808/suppl/
064	GSM428291	H1 cell line	H3K9me3	NA000020906.1	UCSF-UBC	ftp://ftp-trace.ncbi.nlm.nih.gov/sra/sra-instant/reads/ByExp/sra/SRX/SRX006/SRX006263	ftp://ftp.ncbi.nlm.nih.gov/geo/samples/GSM428nnn/GSM428291/suppl/
065	GSM428295	H1 cell line	H3K27me3	NA000020908.1	UCSF-UBC	ftp://ftp-trace.ncbi.nlm.nih.gov/sra/sra-instant/reads/ByExp/sra/SRX/SRX006/SRX006262	ftp://ftp.ncbi.nlm.nih.gov/geo/samples/GSM428nnn/GSM428295/suppl/
066	GSM428296	H1 cell line	H3K36me3	NA000020910.1	UCSF-UBC	ftp://ftp-trace.ncbi.nlm.nih.gov/sra/sra-instant/reads/ByExp/sra/SRX/SRX006/SRX006270	ftp://ftp.ncbi.nlm.nih.gov/geo/samples/GSM428nnn/GSM428296/suppl/
067	GSM432392	H1 cell line	H3K4me3	NA000020918.1	UCSF-UBC	ftp://ftp-trace.ncbi.nlm.nih.gov/sra/sra-instant/reads/ByExp/sra/SRX/SRX006/SRX006798	ftp://ftp.ncbi.nlm.nih.gov/geo/samples/GSM432nnn/GSM432392/suppl/
068	GSM434762	H1 cell line	H3K4me1	NA000020947.1	UCSF-UBC	ftp://ftp-trace.ncbi.nlm.nih.gov/sra/sra-instant/reads/ByExp/sra/SRX/SRX006/SRX006873	ftp://ftp.ncbi.nlm.nih.gov/geo/samples/GSM434nnn/GSM434762/suppl/
069	GSM450266	H1 cell line	H3K9me3	NA000020958.1	UCSF-UBC	ftp://ftp-trace.ncbi.nlm.nih.gov/sra/sra-instant/reads/ByExp/sra/SRX/SRX010/SRX010889	ftp://ftp.ncbi.nlm.nih.gov/geo/samples/GSM450nnn/GSM450266/suppl/
070	GSM450268	H1 cell line	H3K36me3	NA000020960.1	UCSF-UBC	ftp://ftp-trace.ncbi.nlm.nih.gov/sra/sra-instant/reads/ByExp/sra/SRX/SRX010/SRX010891	ftp://ftp.ncbi.nlm.nih.gov/geo/samples/GSM450nnn/GSM450268/suppl/
071	GSM537679	H1 cell line	H3K4me1	NA000021167.1	Broad	ftp://ftp-trace.ncbi.nlm.nih.gov/sra/sra-instant/reads/ByExp/sra/SRX/SRX019/SRX019894	ftp://ftp.ncbi.nlm.nih.gov/geo/samples/GSM537nnn/GSM537679/suppl/
072	GSM537680	H1 cell line	H3K4me3	NA000021168.1	Broad	ftp://ftp-trace.ncbi.nlm.nih.gov/sra/sra-instant/reads/ByExp/sra/SRX/SRX019/SRX019895	ftp://ftp.ncbi.nlm.nih.gov/geo/samples/GSM537nnn/GSM537680/suppl/
073	GSM537681	H1 cell line	H3K4me3	NA000021169.1	Broad	ftp://ftp-trace.ncbi.nlm.nih.gov/sra/sra-instant/reads/ByExp/sra/SRX/SRX019/SRX019896	ftp://ftp.ncbi.nlm.nih.gov/geo/samples/GSM537nnn/GSM537681/suppl/
074	GSM537683	H1 cell line	H3K27me3	NA000021171.1	Broad	ftp://ftp-trace.ncbi.nlm.nih.gov/sra/sra-instant/reads/ByExp/sra/SRX/SRX019/SRX019898	ftp://ftp.ncbi.nlm.nih.gov/geo/samples/GSM537nnn/GSM537683/suppl/
075	GSM537684	H1 cell line	H3K36me3	NA000021172.1	Broad	ftp://ftp-trace.ncbi.nlm.nih.gov/sra/sra-instant/reads/ByExp/sra/SRX/SRX019/SRX019899	ftp://ftp.ncbi.nlm.nih.gov/geo/samples/GSM537nnn/GSM537684/suppl/
076	GSM537685	H1 cell line	H3K9ac	NA000021173.1	Broad	ftp://ftp-trace.ncbi.nlm.nih.gov/sra/sra-instant/reads/ByExp/sra/SRX/SRX019/SRX019900	ftp://ftp.ncbi.nlm.nih.gov/geo/samples/GSM537nnn/GSM537685/suppl/
077	GSM433167	H1 cell line	H3K27me3	NA000020933.1	Broad	ftp://ftp-trace.ncbi.nlm.nih.gov/sra/sra-instant/reads/ByExp/sra/SRX/SRX007/SRX007379	ftp://ftp.ncbi.nlm.nih.gov/geo/samples/GSM433nnn/GSM433167/suppl/
078	GSM433170	H1 cell line	H3K4me3	NA000020935.1	Broad	ftp://ftp-trace.ncbi.nlm.nih.gov/sra/sra-instant/reads/ByExp/sra/SRX/SRX007/SRX007385	ftp://ftp.ncbi.nlm.nih.gov/geo/samples/GSM433nnn/GSM433170/suppl/
079	GSM433171	H1 cell line	H3K9ac	NA000020937.1	Broad	ftp://ftp-trace.ncbi.nlm.nih.gov/sra/sra-instant/reads/ByExp/sra/SRX/SRX007/SRX007386	ftp://ftp.ncbi.nlm.nih.gov/geo/samples/GSM433nnn/GSM433171/suppl/
080	GSM433174	H1 cell line	H3K9me3	NA000020939.1	Broad	ftp://ftp-trace.ncbi.nlm.nih.gov/sra/sra-instant/reads/ByExp/sra/SRX/SRX007/SRX007387	ftp://ftp.ncbi.nlm.nih.gov/geo/samples/GSM433nnn/GSM433174/suppl/
081	GSM433176	H1 cell line	H3K36me3	NA000020941.1	Broad	ftp://ftp-trace.ncbi.nlm.nih.gov/sra/sra-instant/reads/ByExp/sra/SRX/SRX007/SRX007388	ftp://ftp.ncbi.nlm.nih.gov/geo/samples/GSM433nnn/GSM433176/suppl/
082	GSM433177	H1 cell line	H3K4me1	NA000020943.1	Broad	ftp://ftp-trace.ncbi.nlm.nih.gov/sra/sra-instant/reads/ByExp/sra/SRX/SRX007/SRX007389	ftp://ftp.ncbi.nlm.nih.gov/geo/samples/GSM433nnn/GSM433177/suppl/
